# Supplementary material for: Microbial Type IA Topoisomerase C-Terminal Domain Sequence Motifs, Distribution and Combination
Source: Int J Mol Sci. 2022 Aug 5;23(15):8709. doi: 10.3390/ijms23158709 (PMC9369019; doi:10.3390/ijms23158709)
Supplement: Supplementary file 1 [file ijms-23-08709-s001.zip]

Archive with 2 entries (2 files):
- Revised Supplementary Figures.pdf
- Tables S1+S2.xlsx
