# Supplementary material for: Microbial Type IA Topoisomerase C-Terminal Domain Sequence Motifs, Distribution and Combination
Source: Int J Mol Sci. 2022 Aug 5;23(15):8709. doi: 10.3390/ijms23158709 (PMC9369019; doi:10.3390/ijms23158709)
Supplement: Supplementary file 1 [file ijms-23-08709-s001.zip › Tables S1+S2.xlsx]

## Sheet: Table S1 - Bacterial species 
Table S1. Bacterial species examined in this study for number of TopA C-terminal repeats
Bacterial Species	Phylum	Taxonomy ID	UniProt ID	Topo_C_ZnRpt	Topo_C_Rpt	Taxonomy	Comment
Acidobacterium capsulatum	Acidobacteria	240015	C1F6V0	5	0	Acidobacteriales › Acidobacteriaceae
Koribacter versatilis	Acidobacteria	204669	Q1ILA9	5	0	Acidobacteriales › Acidobacteriaceae
Thermoanaerobaculum aquaticum	Acidobacteria	1312852	A0A062XZT5	4	0	Thermoanaerobaculia › Thermoanaerobaculales
Actinomyces oris	Actinobacteria	544580	A0A109W9U2	0	4	Actinomycetales › Actinomycetaceae
Schaalia cardiffensis F0333	Actinobacteria	888050	N6X382	0	4	Actinomycetales › Actinomycetaceae
Bifidobacterium adolescentis	Actinobacteria	1680	A0A076JK80	0	4	Bifidobacteriales › Bifidobacteriaceae
Berryella intestinalis	Actinobacteria	1531429	A0A0A8B4F1	3	0	Coriobacteriia › Eggerthellales
Eggerthella sp. (strain YY7918)	Actinobacteria	502558	F7V0F9	3	0	Coriobacteriia › Eggerthellales
Corynebacterium aquilae DSM 44791	Actinobacteria	1431546	A0A1L7CDE9	0	4	Corynebacteriales › Corynebacteriaceae
Gordonia aichiensis NBRC 108223	Actinobacteria	1220583	L7KFS0	0	4	Corynebacteriales › Gordoniaceae
Mycobacterium avium subsp. avium 2285	Actinobacteria	1299330	X8B6F9	0	1	Corynebacteriales › Mycobacteriaceae
Mycobacterium tuberculosis	Actinobacteria	83332	P9WG49	0	4	Corynebacteriales › Mycobacteriaceae
Nocardia mangyaensis	Actinobacteria	2213200	A0A1J0VLJ3	0	4	Corynebacteriales › Nocardiaceae
Frankia casuarinae	Actinobacteria	106370	Q2J4Z1	0	4	Frankiales › Frankiaceae
Brevibacterium linens	Actinobacteria	1703	A0A142NKA7	0	4	Micrococcales › Brevibacteriaceae
Cellulomonas carbonis T26	Actinobacteria	947969	A0A0A0BQY4	0	4	Micrococcales › Cellulomonadaceae
Dermacoccus nishinomiyaensis	Actinobacteria	1274	A0A075JNF5	0	3	Micrococcales › Dermacoccaceae
Knoellia aerolata DSM 18566	Actinobacteria	1385519	A0A0A0JWT0	0	4	Micrococcales › Intrasporangiaceae
Arthrobacter alpinus	Actinobacteria	656366	A0A0S2LVE5	0	3	Micrococcales › Micrococcaceae
Microbacterium aurum	Actinobacteria	36805	A0A1P8UCJ1	0	4	Micrococcales › Microbacteriaceae
Actinoplanes utahensis	Actinobacteria	1869	A0A0A6USW6	0	4	Micromonosporales › Micromonosporaceae
Nocardioides dokdonensis FR1436	Actinobacteria	1300347	A0A1A9GKN4	0	4	Propionibacteriales › Nocardioidaceae
Acidipropionibacterium acidipropionici	Actinobacteria	1171373	K7RRG8	0	4	Propionibacteriales › Propionibacteriaceae
Amycolatopsis orientalis	Actinobacteria	31958	A0A193CAX8	0	4	Pseudonocardiales › Pseudonocardiaceae
Streptomyces inhibens	Actinobacteria	2293571	A0A371PYR4	0	4	Streptomycetales › Streptomycetaceae
Streptomyces coelicolor	Actinobacteria	100226	Q9X909	0	4	Streptomycetales › Streptomycetaceae
Nocardiopsis alba	Actinobacteria	1205910	J7L074	0	4	Streptosporangiales › Nocardiopsaceae
Aquifex aeolicus	Aquificae	224324	O66893	0	0	Aquificales › Aquificaceae
Rhodothermus marinus	Bacteroidetes	518766	D0MJD2	0	3	Bacteroidetes Order II. Incertae sedis › Rhodothermaceae
Rhodocytophaga rosea	Bacteroidetes	2704465	A0A6C0GR12	0	3	Cytophagia › Cytophagales
Aurantibacter aestuarii	Bacteroidetes	1266046	A0A2T1NEF3	0	2	Flavobacteriia › Flavobacteriales
Flavobacterium fontis	Bacteroidetes	1124188	A0A1M5B513	0	2	Flavobacteriia › Flavobacteriales
Formosa sp. Hel1_31_208	Bacteroidetes	1798225	A0A1H1NDX6	0	2	Flavobacteriia › Flavobacteriales
Mangrovimonas yunxiaonensis	Bacteroidetes	1197477	A0A084TM03	0	2	Flavobacteriia › Flavobacteriales
Spongiivirga citrea	Bacteroidetes	1481457	A0A6M0CPC2	0	2	Flavobacteriia › Flavobacteriales
Winogradskyella sp. PG-2	Bacteroidetes	754409	A0A024FHC6	0	2	Flavobacteriia › Flavobacteriales
Chlamydia trachomatis	Chlamydiae	272561	O84649	3	0	Chlamydiales › Chlamydiaceae
Chlamydia pneumoniae	Chlamydiae	83558	Q9Z7D7	3	0	Chlamydiales › Chlamydiaceae
Caldilinea aerophila	Chloroflexi	926550	I0I048	0	3	Caldilineae › Caldilineale
Gloeocapsa thermalis	Cyanobacteria	1173026	K9X8B3	0	3	Oscillatoriophycideae › Chroococcales
Synechococcus elongatus	Cyanobacteria	1140	P34185	0	4	Synechococcales › Synechococcaceae
Deinococcus radiodurans	Deinococcus-Thermus	243230	Q9RUL0	0	4	Deinococci › Deinococcales
Thermus brockianus	Deinococcus-Thermus	56956	A0A1J0LU50	3	0	Deinococci › Thermales
Bacillus halodurans	Firmicutes	272558	Q9KA23	3	0	Bacilli › Bacillales	species also known as Halalkalibacterium halodurans
Staphylococcus aureus	Firmicutes	93061	Q2FZ32	3	0	Bacilli › Bacillales
Listeria monocytogenes	Firmicutes	1230340	A0A0E1R5S2	3	0	Bacilli › Bacillales
Bacillus subtilus	Firmicutes	224308	P39814	3	0	Bacilli › Bacillales
Lactobacillus plantarum	Firmicutes	1590	A0A0G9F8X8	2	0	Bacilli › Lactobacillales
Streptococcus pneumoniae	Firmicutes	1313	A0A6G2IP58	3	0	Bacilli › Lactobacillales
Enterococcus faecalis	Firmicutes	1351	A0A1J6YGM5	3	0	Bacilli › Lactobacillales
Sulfobacillus acidophilus	Firmicutes	679936	G8TVF2	3	0	Clostridia › Eubacteriales
Clostridium difficile	Firmicutes	272563	Q18BD6	3	0	Clostridia › Eubacteriales
Fusobacterium nucleatum CTI-6	Fusobacteria	1316587	U7TQJ4	1	0	Fusobacteriales › Fusobacteriaceae
Fuerstiella marisgermanici	Planctomycetes	1891926	A0A1P8WMP0	0	3	Planctomycetia › Planctomycetales
Caulobacter crescentus	Proteobacteria	190650	Q9A5J6	1	3	Alphaproteobacteria › Caulobacterales	species also known as Caulobacter vibrioides
Candidatus Cytomitobacter primus	Proteobacteria	2066024	A0A5C0UFL6	1	2	Alphaproteobacteria › Holosporales	The Topo_C_ZnRpt starting at amino acid 587 is not listed in Pfam database.
Agrobacterium tumefaciens	Proteobacteria	176299	A9CJ93	1	3	Alphaproteobacteria › Hyphomicrobiales	species also know as Agrobacterium fabrum
Aquamicrobium defluvii	Proteobacteria	69279	A0A011US83	1	3	Alphaproteobacteria › Hyphomicrobiales
Beijerinckia sp. 28-YEA-48	Proteobacteria	1882748	A0A1H4L575	1	4	Alphaproteobacteria › Hyphomicrobiales
Methylocapsa palsarum	Proteobacteria	1612308	A0A1I4AKP7	1	4	Alphaproteobacteria › Hyphomicrobiales
Methylocystis sp.	Proteobacteria	187303	J7QSQ8	1	4	Alphaproteobacteria › Hyphomicrobiales
Methylosinus sp. R-45379	Proteobacteria	980563	A0A177PQ91	1	4	Alphaproteobacteria › Hyphomicrobiales
Roseiarcus fermentans	Proteobacteria	1473586	A0A366FGU3	1	4	Alphaproteobacteria › Hyphomicrobiales
Candidatus Pelagibacter sp. HTCC7211	Proteobacteria	439493	B6BPC9	1	3	Alphaproteobacteria › Pelagibacterales
Rubellimicrobium mesophilum	Proteobacteria	442562	A0A017HTW9	1	3	Alphaproteobacteria › Rhodobacterales
Sulfitobacter mediterraneus	Proteobacteria	83219	A0A061SMX2	1	3	Alphaproteobacteria › Rhodobacterales
Albimonas donghaensis	Proteobacteria	356660	A0A1H3EXV6	1	3	Alphaproteobacteria › Rhodobacterales
Caenispirillum bisanense	Proteobacteria	414052	A0A286G2S1	1	3	Alphaproteobacteria › Rhodospirillales
Roseomonas cervicalis ATCC 49957	Proteobacteria	525371	D5RQA4	1	3	Alphaproteobacteria › Rhodospirillales
Candidatus Phycorickettsia trachydisci	Proteobacteria	2115978	A0A2P1P6X7	1	2	Alphaproteobacteria › Rickettsiales
Rickettsia bellii	Proteobacteria	336407	Q1RIM1	1	2	Alphaproteobacteria › Rickettsiales
Zymomonas mobilis	Proteobacteria	264203	Q9X3X7	1	3	Alphaproteobacteria › Sphingomonadales
Janthinobacterium sp. B9-8	Proteobacteria	1236179	A0A120II02	3	0	Betaproteobacteria › Burkholderiales
Eikenella corrodens ATCC 23834	Proteobacteria	546274	C0DYI4	3	0	Betaproteobacteria › Neisseriales
Laribacter hongkongensis	Proteobacteria	557598	C1D686	3	0	Betaproteobacteria › Neisseriales
Morococcus cerebrosus	Proteobacteria	1056807	A0A0C1GX80	3	0	Betaproteobacteria › Neisseriales
Neisseria gonorrhoeae	Proteobacteria	242231	Q5F5Q4	3	0	Betaproteobacteria › Neisseriales
Gallionella capsiferriformans	Proteobacteria	395494	D9SHN0	1	3	Betaproteobacteria › Nitrosomonadales
Methylotenera mobilis	Proteobacteria	583345	C6WSV7	1	3	Betaproteobacteria › Nitrosomonadales
Candidatus Methylopumilus planktonicus	Proteobacteria	1581557	A0A0D6EU78	1	3	Betaproteobacteria › Nitrosomonadales
Methylovorus glucosetrophus	Proteobacteria	582744	C6X8M3	1	3	Betaproteobacteria › Nitrosomonadales
Thauera terpenica 58Eu	Proteobacteria	1348657	T0AVP1	2	0	Betaproteobacteria › Rhodocyclales
Azospira oryzae	Proteobacteria	146939	A0A6N4ECI1	0	1	Betaproteobacteria › Rhodocyclales
Desulfatibacillum aliphaticivorans	Proteobacteria	218208	B8F9E0	3	0	Deltaproteobacteria › Desulfobacterales
Myxococcus fulvus	Proteobacteria	483219	F8CK70	4	0	Deltaproteobacteria › Myxococcales
Citrifermentans bemidjiense	Proteobacteria	404380	B5EHR6	4	0	Deltaproteobacteria › Desulfuromonadales
Sulfurovum lithotrophicum	Proteobacteria	206403	A0A7U4RPT7	3	0	Epsilonproteobacteria › Campylobacterales
Helicobacter pylori	Proteobacteria	85962	P55991	3	0	Epsilonproteobacteria › Campylobacterales
Nautilia profundicola	Proteobacteria	598659	B9L7D9	4	0	Epsilonproteobacteria › Nautiliales
Aeromonas salmonicida	Proteobacteria	382245	A4SQD3	2	0	Gammaproteobacteria › Aeromonadales
Pseudoalteromonas citrea DSM 8771	Proteobacteria	1117314	U1JEW1	2	0	Gammaproteobacteria › Alteromonadales
Shewanella baltica BA175	Proteobacteria	693974	G0AWV6	2	0	Gammaproteobacteria › Alteromonadales
Cellvibrio japonicus	Proteobacteria	498211	B3PHK9	2	0	Gammaproteobacteria › Cellvibrionales
Nitrococcus mobilis Nb-231	Proteobacteria	314278	A4BP88	0	3	Gammaproteobacteria › Chromatiales
Acidihalobacter prosperus	Proteobacteria	160660	A0A1A6C153	0	3	Gammaproteobacteria › Chromatiales
Escherichia coli	Proteobacteria	83333	P06612	3	0	Gammaproteobacteria › Enterobacterales	The Topo_C_ZnRpt starting at amino acid 660 is not listed in Pfam database.
Kosakonia cowanii	Proteobacteria	1300165	A0A807LFX3	2	0	Gammaproteobacteria › Enterobacterales
Legionella massiliensis	Proteobacteria	1034943	A0A078KVN4	3	0	Gammaproteobacteria › Legionellales
Methylobacter tundripaludum	Proteobacteria	697282	G3J0B4	3	0	Gammaproteobacteria › Methylococcales
Acinetobacter baumannii	Proteobacteria	470	A0A059ZM26	2	0	Gammaproteobacteria › Moraxellales
Psychrobacter alimentarius	Proteobacteria	261164	A0A144PWJ8	2	0	Gammaproteobacteria › Moraxellales
Halomonas anticariensis	Proteobacteria	1121939	S2LFL0	2	0	Gammaproteobacteria › Oceanospirillales
Haemophilus influenzae	Proteobacteria	281310	Q4QK75	2	0	Gammaproteobacteria › Pasteurellales
Pseudomonas aeruginosa	Proteobacteria	287	A0A072ZS29	2	0	Gammaproteobacteria › Pseudomonadales
Francisella tularensis subsp. novicida	Proteobacteria	401614	A0Q520	4	0	Gammaproteobacteria › Thiotrichales
Photobacterium aquae	Proteobacteria	1195763	A0A0J1HBM2	2	0	Gammaproteobacteria › Vibrionales
Vibrio fischeri	Proteobacteria	312309	Q5E600	2	0	Gammaproteobacteria › Vibrionales	species also known as Aliivibrio fischeri
Rhodanobacter denitrificans	Proteobacteria	666685	M4NIH6	0	3	Gammaproteobacteria › Xanthomonadales
Xanthomonas albilineans	Proteobacteria	380358	D2UG30	0	3	Gammaproteobacteria › Xanthomonadales
Xylella fastidiosa	Proteobacteria	160492	Q9PEV8	0	3	Gammaproteobacteria › Xanthomonadales
Brachyspira murdochii	Spirochaetes	526224	D5U5L3	3	0	Brachyspirales › Brachyspiraceae
Leptospira alexanderi serovar Manhao 3 str. L 60	Spirochaetes	1049759	V6HU14	1	0	Leptospirales › Leptospiraceae
Salinispira pacifica	Spirochaetes	1307761	V5WEN6	0	4	Spirochaetales › Spirochaetaceae
Treponema denticola	Spirochaetes	243275	Q73NE5	3	0	Spirochaetales › Treponemataceae
Borreliella burgdorferi	Spirochaetes	224326	O51768	0	1	Spirochaetales › Borreliaceae
Cloacibacillus porcorum	Synergistetes	1197717	A0A1B2I5F5	2	0	Synergistia › Synergistales
Paracholeplasma brassicae	Tenericutes	61635	U4KN55	1	0	Mollicutes › Acholeplasmatales
Mycoplasma genitalium	Tenericutes	243273	P47368	2	0	Mollicutes › Mycoplasmataceae
Thermotoga maritima	Thermotogae	243274	P46799	1	0	Thermotogales › Thermotogaceae	The C4 zinc finger starting at amino acid 557 is not listed in Pfam database as Topo_C_ZnRpt

## Sheet: Table S2 - Fungal Species
Table S2. Fungal species examined in this study for number of Top3 C-terminal repeats
Fungal Species	Phylum	Taxonomy ID	UniProt ID	Zf-GRF	Zf-CCHC	Taxonomy	Comment
Protomyces lactucae-debilis	Ascomycota	2754530	A0A1Y2FDR0	0	0	Taphrinomycotina › Taphrinomycetes
Pneumocystis jirovecii	Ascomycota	1408657	A0A0W4ZWN5	0	0	Taphrinomycotina › Pneumocystidomycetes
Pneumocystis murina	Ascomycota	1069680	M7NTA1	0	0	Taphrinomycotina › Pneumocystidomycetes
Schizosaccharomyces pombe	Ascomycota	284812	O60126	0	0	Taphrinomycotina › Schizosaccharomycetes
Arthrobotrys oligospora	Ascomycota	756982	G1X646	0	0	Pezizomycotina › Orbiliomycetes	Current species name in NCBI: Orbilia oligospora
Dactylellina haptotyla	Ascomycota	1284197	S8C9C7	0	0	Pezizomycotina › Orbiliomycetes
Pyronema omphalodes	Ascomycota	1076935	U4L9N6	0	0	Pezizomycotina › Pezizomycetes
Tuber melanosporum	Ascomycota	656061	D5GBK2	0	0	Pezizomycotina › Pezizomycetes
Xylona heveae	Ascomycota	1328760	A0A165I063	0	0	Pezizomycotina › Xylonomycetes
Pseudogymnoascus verrucosus	Ascomycota	342668	A0A1B8GXM8	0	0	Pezizomycotina › Leotiomycetes
Botryotinia fuckeliana	Ascomycota	332648	A0A384JUU5	0	0	Pezizomycotina › Leotiomycetes	Current species name in NCBI: Botrytis cinerea
Blumeria graminis f. sp. hordei	Ascomycota	546991	N1J751	0	0	Pezizomycotina › Leotiomycetes	Current species name in NCBI: Blumeria hordei
Metarhizium rileyi	Ascomycota	1649241	A0A5C6GMG4	0	0	Pezizomycotina › Sordariomycetes
Fusarium oxysporum f. sp. cubense	Ascomycota	61366	A0A559LTB7	0	0	Pezizomycotina › Sordariomycetes
Penicillium brasilianum	Ascomycota	104259	A0A1S9RCC6	0	0	Pezizomycotina › Eurotiomycetes
Monascus purpureus	Ascomycota	5098	A0A507QP29	0	0	Pezizomycotina › Eurotiomycetes
Neosartorya fumigata	Ascomycota	330879	Q4WI92	0	0	Pezizomycotina › Eurotiomycetes	Current species name in NCBI: Asperigillus fumigatus
Aspergillus niger	Ascomycota	425011	A2QNT8	0	0	Pezizomycotina › Eurotiomycetes
Aspergillus flavus	Ascomycota	332952	B8NFR2	0	0	Pezizomycotina › Eurotiomycetes
Lasiodiplodia theobromae	Ascomycota	45133	A0A5N5D559	0	0	Pezizomycotina › Dothideomycetes
Zymoseptoria tritici	Ascomycota	336722	F9XBA1	0	0	Pezizomycotina › Dothideomycetes
Bipolaris victoriae FI3	Ascomycota	930091	W7E2Q4	0	0	Pezizomycotina › Dothideomycetes
Cyberlindnera jadinii NRRL Y-1542	Ascomycota	983966	A0A1E4S4L4	0	0	Saccharomycotina › Saccharomycetes
Saccharomyces cerevisiae S288C	Ascomycota	559292	P13099	0	0	Saccharomycotina › Saccharomycetes
Candida auris	Ascomycota	498019	A0A0L0P6P7	0	0	Saccharomycotina › Saccharomycetes
Scheffersomyces stipitis CBS 6054	Ascomycota	322104	A3GHH1	0	0	Saccharomycotina › Saccharomycetes
Wallemia ichthyophaga	Basidiomycota	1299270	R9AS06	1	1	Wallemiomycotina › Wallemiomycetes
Wallemia mellicola	Basidiomycota	1708541	A0A4T0N4Y0	1	1	Wallemiomycotina › Wallemiomycetes
Malassezia vespertilionis	Basidiomycota	2020962	A0A2N1JD74	0	0	Ustilaginomycotina › Malasseziomycetes
Malassezia sympodialis	Basidiomycota	1230383	A0A1M8A723	1	1	Ustilaginomycotina › Malasseziomycetes
Malassezia globose	Basidiomycota	425265	A8Q3Y0	0	0	Ustilaginomycotina › Malasseziomycetes
Malassezia restricta CBS 7877	Basidiomycota	425264	A0A3G2S9Q4	0	0	Ustilaginomycotina › Malasseziomycetes
Sporisorium reilianum	Basidiomycota	999809	E7A0Y6	2	2	Ustilaginomycotina › Ustilaginomycetes
Ustilago maydis	Basidiomycota	237631	A0A0D1C790	2	2	Ustilaginomycotina › Ustilaginomycetes
Dacryopinax primogenitus	Basidiomycota	1858805	M5G9P4	2	0	Agaricomycotina › Dacrymycetes
Calocera cornea HHB12733	Basidiomycota	1353952	A0A165FPY1	2	1	Agaricomycotina › Dacrymycetes
Calocera viscosa	Basidiomycota	1330018	A0A167LJW0	0	0	Agaricomycotina › Dacrymycetes
Saitozyma podzolica	Basidiomycota	1890683	A0A427YM80	2	1	Agaricomycotina › Tremellomycetes
Cryptococcus neoformans var. neoformans serotype D	Basidiomycota	214684	Q5KAU9	2	1	Agaricomycotina › Tremellomycetes
Apiotrichum porosum	Basidiomycota	105984	A0A427XX68	1	0	Agaricomycotina › Tremellomycetes
Fibroporia radiculosa	Basidiomycota	599839	J4GIB6	1	0	Agaricomycotina › Agaricomycetes
Hypsizygus marmoreus	Basidiomycota	39966	A0A369J6C3	2	0	Agaricomycotina › Agaricomycetes
Steccherinum ochraceum	Basidiomycota	92696	A0A4R0RRI7	1	3	Agaricomycotina › Agaricomycetes
Grifola frondosa	Basidiomycota	5627	A0A1C7M1I3	1	2	Agaricomycotina › Agaricomycetes
Mixia osmundae	Basidiomycota	764103	G7E0M5	2	0	Pucciniomycotina › Mixiomycetes
Puccinia graminis f. sp. tritici CRL 75-36-700-3	Basidiomycota	56615	A0A5B0PD53	2	3	Pucciniomycotina › Pucciniomycetes
Sporidiobolus salmonicolor	Basidiomycota	5005	A0A0D6ERA8	1	0	Pucciniomycotina › Microbotryomycetes
Leucosporidium creatinivorum	Basidiomycota	106004	A0A1Y2FLN2	2	2	Pucciniomycotina › Microbotryomycetes
Rhodotorula graminis (strain WP1)	Basidiomycota	578459	A0A194S2T5	2	3	Pucciniomycotina › Microbotryomycetes
Allomyces macrogynus	Blastocladiomycota	578462	A0A0L0SRU7	1	0	Blastocladiomycota incertae sedis › Blastocladiomycetes
Catenaria anguillulae PL171	Blastocladiomycota	765915	A0A1Y2I3P7	1	0	Blastocladiomycota incertae sedis › Blastocladiomycetes
Neocallimastix californiae	Chytridiomycota	1754190	A0A1Y1ZCM6	0	0	Chytridiomycota incertae sedis › Neocallimastigomycetes
Spizellomyces punctatus	Chytridiomycota	645134	A0A0L0HVJ1	1	0	Chytridiomycota incertae sedis › Chytridiomycetes
Batrachochytrium dendrobatidis	Chytridiomycota	403673	A0A177WGG7	2	0	Chytridiomycota incertae sedis › Chytridiomycetes
Gonapodya prolifera	Chytridiomycota	1344416	A0A139APE3	2	0	Chytridiomycota incertae sedis › Monoblepharidomycetes
Paramicrosporidium saccamoebae	Cryptomycota	1246581	A0A2H9TLP7	3	1	Cryptomycota incertae sedis › Paramicrosporidium
Rozella allomycis	Cryptomycota	988480	A0A075AT24	3	1	Cryptomycota incertae sedis › Rozella	The CCHC zinc finger starting at residue 1190 is not listed in Pfam database
Nematocida parisii	Microsporidia	881290	I3ET23	2	0	Microsporidia incertae sedis › Nematocida
Enterospora canceri	Microsporidia	1081671	A0A1Y1S787	1	0	Enterocytozoonidae › Enterospora
Hepatospora eriocheir	Microsporidia	1081669	A0A1X0Q891	0	0	Enterocytozoonidae › Hepatospora
Enterocytozoon hepatopenaei	Microsporidia	646526	A0A1W0E6I5	1	0	Enterocytozoonidae › Enterocytozoon
Nosema bombycis CQ1	Microsporidia	578461	R0M9K0	2	0	Nosematidae › Nosema
Rhizophagus irregularis	Mucoromycota	747089	A0A2P4QBU1	0	0	Glomeromycotina › Glomeromycetes
Rhizopus azygosporus	Mucoromycota	86630	A0A367JWR4	2	0	Mucoromycotina › Mucoromycetes
Choanephora cucurbitarum	Mucoromycota	101091	A0A1C7N0U0	2	0	Mucoromycotina › Mucoromycetes
Basidiobolus meristosporus CBS 931.73	Zoopagomycota	1314790	A0A1Y1XTR6	0	0	Entomophthoromycotina › Entomophthoromycetes
Conidiobolus coronatus	Zoopagomycota	796925	A0A137P159	0	0	Entomophthoromycotina › Entomophthoromycetes
Coemansia reversa	Zoopagomycota	763665	A0A2G5B3Y2	2	1	Kickxellomycotina › Kickxellomycetes
Furculomyces boomerangus	Zoopagomycota	61424	A0A2T9YBU5	1	1	Kickxellomycotina › Harpellomycetes
